# Supplementary material for: Quercetin exhibits multi-target anti-allergic effects in animal models: a systematic review and meta-analysis of preclinical studies
Source: Front Pharmacol. 2025 Nov 20;16:1673712. doi: 10.3389/fphar.2025.1673712 (PMC12676024; doi:10.3389/fphar.2025.1673712)
Supplement: Supplementary file 8 [file Table11.xlsx]

## Sheet: Animal
Outcome	Subgroup	n	I2	P(het)	SMD			95%CI	P(effect)	P(between)				SMD
IgE	Mice	7	0.94	<0.001	-4.67	-8.81	-0.53	[-8.81,-0.53]	0.03	0.11			24	-4.67	-8.81	-0.53	4.14
	Rats	1	-	-	-1.17	-2.44	0.1	[-2.44,0.10]	0.07				23	-1.17	-2.44	0.1	1.27
OVA-IgE	Mice	3	0.75	0.02	-2.97	-5.31	-0.62	[-5.31,-0.62]	0.01	0.48			22	-2.97	-5.31	-0.62	2.34
	Rats	2	0.86	<0.001	-4.68	-8.84	-0.52	[-8.84,-0.52]	0.03				21	-4.68	-8.84	-0.52	4.16
Mac	Mice	3	0	0.58	-3.25	-4.32	-2.28	[-4.23,-2.28]	<0.001	<0.001			20	-3.25	-4.32	-2.28	1.07
	Rats	1	-	-	-0.16	-1.3	0.97	[-1.30,0.97]	0.78				19	-0.16	-1.3	0.97	1.14
Lym	Mice	3	0	0.47	-4.02	-5.15	-2.89	[-5.15,-2.89]	<0.001	<0.001			18	-4.02	-5.15	-2.89	1.13
	Rats	1	-	-	-0.62	-1.8	0.55	[-1.80,0.55]	0.3				17	-0.62	-1.8	0.55	1.18
Neu	Mice	3	0.94	<0.001	-2.54	-6.77	1.7	[-6.77,1.70]	0.24	0.39			16	-2.54	-6.77	1.7	4.23
	Rats	1	-	-	-0.6	-1.77	0.57	[-1.77,0.57]	0.31				15	-0.6	-1.77	0.57	1.17
Eos	Mice	6	0.94	<0.001	-4.67	-8.81	-0.53	[-8.81,-0.53]	0.03	0.11			14	-4.67	-8.81	-0.53	4.14
	Rats	1	-	-	-1.17	-2.44	0.1	[-2.44,0.10]	0.07				13	-1.17	-2.44	0.1	1.27
IL-4	Mice	6	0.93	<0.001	-5.01	-8.25	-1.77	[-8.25,-1.77]	<0.001	0.63			12	-5.01	-8.25	-1.77	3.24
	Rats	1	-	-	-4.04	-6.32	-1.77	[-6.32,-1.77]	<0.001				11	-4.04	-6.32	-1.77	2.28
IL-5	Mice	5	0.94	<0.001	-5.71	-11.82	0.39	[-11.82,0.39]	0.07	-			10	-5.71	-11.82	0.39	6.11
	Rats	0	-	-	-	-	-	-	-				9				0
IL-10	Mice	2	0.95	<0.001	-0.17	-9.88	9.54	[-9.88,9.54]	0.97	0.34			8	-0.17	-9.88	9.54	9.71
	Rats	1	-	-	4.74	2.42	7.06	[2.42,7.06]	<0.001				7	4.74	2.42	7.06	2.32
TNF-α	Mice	5	0.95	<0.001	-3.75	-7.64	0.14	[-7.64,0.14]	0.06	0.31			6	-3.75	-7.64	0.14	3.89
	Rats	1	-	-	-1.63	-2.9	-0.36	[-2.90,-0.36]	0.01				5	-1.63	-2.9	-0.36	1.27
IFN-γ	Mice	3	0.92	<0.001	4.35	-0.16	8.87	[-0.16,8.87]	0.06	0.08			4	4.35	-0.16	8.87	4.51
	Rats	1	-	-	0.19	-0.94	1.33	[-0.94,1.33]	0.74				3	0.19	-0.94	1.33	1.13
HIS	Mice	2	0	0.49	-5.74	-7.29	-4.2	[-7.29,-4.20]	<0.001	<0.001			2	-5.74	-7.29	-4.2	1.55
	Rats	1	-	-	-1.72	-3.01	-0.43	[-3.01,-0.43]	<0.001				1	-1.72	-3.01	-0.43	1.29

## Sheet: Disease
Outcome	Subgroup	n	I2	P(het)	SMD			95%CI	P(effect)	P(between)				SMD
IgE	Food allergy	2	0.95	<0.001	-7.67	-20.5	5.17	[-20.50,5.17]	0.24	0.84			29	-7.67	-20.5	5.17	12.83
	Allergic rhinitis	2	0.96	<0.001	-6.7	-18.58	5.18	[-18.58,5.18]	0.27				28	-6.7	-18.58	5.18	11.88
	Atopic dermatitis	2	0.64	0.09	-3.92	-7.1	-0.73	[-7.10,-0.73]	0.02				27	-3.92	-7.1	-0.73	3.18
	Others	2	0.57	0.13	-3.26	-4.79	-1.73	[-4.79,-1.73]	<0.001				26	-3.26	-4.79	-1.73	1.53
OVA-IgE	Asthma	2	0	0.7	-2.93	-4.01	-1.85	[-4.01,-1.85]	<0.001	0.02			25	-2.93	-4.01	-1.85	1.08
	Allergic rhinitis	1	-	-	-6.92	-9.46	-4.37	[-9.46,-4.37]	<0.001				24	-6.92	-9.46	-4.37	2.54
	Others	2	0.84	0.01	-8.12	-22.67	6.42	[-22.67,6.42]	0.27				23	-8.12	-22.67	6.42	14.55
Mac	Asthma	3	0.84	<0.001	-2.1	-4.3	0.11	[-4.30,0.11]	0.06	0.23			22	-2.1	-4.3	0.11	2.2
	Others	1	-	-	-3.84	-5.65	-2.02	[-5.65,-2.02]	<0.001				21	-3.84	-5.65	-2.02	1.81
Lym	Asthma	3	0.84	<0.001	-2.69	-5.1	-0.28	[-5.10,-0.28]	0.03	0.17			20	-2.69	-5.1	-0.28	2.41
	Others	1	-	-	-4.95	-7.16	-2.75	[-7.16,-2.75]	<0.001				19	-4.95	-7.16	-2.75	2.21
Neu	Asthma	3	0.89	<0.001	-3.04	-6.14	0.06	[-6.14,0.06]	0.05	0.02			18	-3.04	-6.14	0.06	3.1
	Others	1	-	-	0.95	-0.1	2.01	[-0.10,2.01]	0.08				17	0.95	-0.1	2.01	1.05
Eos	Asthma	3	0.85	0.001	-3.78	-6.85	-0.72	[-6.85,-0.72]	0.02	0.6			16	-3.78	-6.85	-0.72	3.07
	Others	4	0.64	0.04	-4.8	-7.06	-2.54	[-7.06,-2.54]	<0.001				15	-4.8	-7.06	-2.54	2.26
IL-4	Asthma	2	0.26	0.24	-3.77	-5.71	-1.82	[-5.71,-1.82]	<0.001	0.49			14	-3.77	-5.71	-1.82	1.94
	Atopic dermatitis	3	0.91	<0.001	-2.52	-6.33	1.29	[-6.33,1.29]	0.19				13	-2.52	-6.33	1.29	3.81
	Others	2	0.95	<0.001	-10.83	-24.5	2.84	[-24.50,2.84]	0.12				12	-10.83	-24.5	2.84	13.67
IL-5	Asthma	2	0.94	<0.001	-2.83	-13.91	8.25	[-13.91,8.25]	0.62	0.43			11	-2.83	-13.91	8.25	11.08
	Others	3	0.66	0.05	-7.56	-11.65	-3.47	[-11.65,-3.47]	<0.001				10	-7.56	-11.65	-3.47	4.09
IL-10	Asthma	1	-	-	4.74	2.42	7.06	[2.42,7.06]	<0.001	<0.001			9	4.74	2.42	7.06	2.32
	Food allergy	1	-	-	4.65	2.55	6.74	[2.55,6.74]	<0.001				8	4.65	2.55	6.74	2.1
	Others	1	-	-	-5.27	-9.15	-1.39	[-9.15,-1.39]	<0.001				7	-5.27	-9.15	-1.39	3.88
TNF-α	Asthma	2	0.95	<0.001	0.32	-3.49	4.12	[-3.49,4.12]	0.87	0.04			6	0.32	-3.49	4.12	3.81
	Others	4	0.88	<0.001	-5.33	-9.02	-1.64	[-9.02,-1.64]	<0.001				5	-5.33	-9.02	-1.64	3.69
IFN-γ	Asthma	3	0.92	<0.001	4.33	-0.27	8.93	[-0.27,8.93]	0.07	0.1			4	4.33	-0.27	8.93	4.6
	Others	1	-	-	0.32	-0.66	1.31	[-0.66,1.31]	0.52				3	0.32	-0.66	1.31	0.98
HIS	Food allergy	2	0.9	<0.001	-3.98	-8.73	0.77	[-8.73,0.77]	0.1	0.59			2	-3.98	-8.73	0.77	4.75
	Others	1	-	-	-5.38	-7.23	-3.53	[-7.23,-3.53]	<0.001				1	-5.38	-7.23	-3.53	1.85

## Sheet: Induced
Outcome	Subgroup	n	I2	P(het)	SMD			95%CI	P(effect)	P(between)				SMD
IgE	OVA-induced	5	0.91	<0.001	-5.7	-8.67	-2.72	[-8.67,-2.72]	<0.001	0.01			27	-5.7	-8.67	-2.72	2.97
	DNCB-induced	1	-	-	-2.65	-4.21	-1.09	[-4.21,-1.09]	<0.001				26	-2.65	-4.21	-1.09	1.56
	Df-induced	1	-	-	-6	-9.6	2.4	[-9.60,2.40]	0.001				25	-6	-9.6	2.4	3.6
	CPE-induced	1	-	-	-1.44	-2.66	-0.22	[-2.66,-0.22]	0.02				24	-1.44	-2.66	-0.22	1.22
OVA-IgE	OVA-induced	5	0.78	0.001	-3.73	-5.66	-1.81	[-5.66,-1.81]	<0.001	-			23	-3.73	-5.66	-1.81	1.93
	-	0	-	-	-	-	-	-	-				22				0
Mac	OVA-induced	4	0.83	<0.001	-2.52	-4.43	-0.61	[-4.43,-0.61]	0.01	-			21	-2.52	-4.43	-0.61	1.91
	-	0	-	-	-	-	-	-	-				20				0
Lym	OVA-induced	4	0.83	<0.001	-3.24	-5.43	-1.04	[-5.43,-1.04]	<0.001	-			19	-3.24	-5.43	-1.04	2.19
	-	0	-	-	-	-	-	-	-				18				0
Neu	OVA-induced	4	0.91	<0.001	-1.96	-4.53	0.6	[-4.53,0.60]	0.13	-			17	-1.96	-4.53	0.6	2.57
	-	0	-	-	-	-		-	-				16				0
Eos	OVA-induced	6	0.73	<0.001	-3.74	-5.3	-2.18	[-5.30,-2.18]	<0.001	0.04			15	-3.74	-5.3	-2.18	1.56
	Df-induced	1	-	-	-10.12	-15.95	-4.29	[-15.95,-4.29]	<0.001				14	-10.12	-15.95	-4.29	5.83
IL-4	OVA-induced	5	0.94	<0.001	-5.29	-9.21	-1.37	[-9.21,-1.37]	<0.001	0.37			13	-5.29	-9.21	-1.37	3.92
	DNCB-induced	1	-	-	-3.12	-4.84	-1.4	[-4.84,-1.40]	<0.001				12	-3.12	-4.84	-1.4	1.72
	Df-induced	1	-	-	-5.3	-8.53	-2.07	[-8.53,-2.07]	0.001				11	-5.3	-8.53	-2.07	3.23
IL-5	OVA-induced	4	0.95	<0.001	-5.07	-11.86	1.72	[-11.86,1.72]	0.14	0.43			10	-5.07	-11.86	1.72	6.79
	Df-induced	1	-	-	-8.43	-13.33	-3.52	[-13.33,-3.52]	<0.001				9	-8.43	-13.33	-3.52	4.9
IL-10	OVA-induced	3	0.91	<0.001	1.65	-3.38	6.69	[-3.38,6.69]	0.52	-			8	1.65	-3.38	6.69	5.03
	-	0	-	-	-	-	-	-	-				7				0
TNF-α	OVA-induced	6	0.93	<0.001	-3.17	-6.06	-0.29	[-6.06,-0.29]	0.03	-			6	-3.17	-6.06	-0.29	2.89
	-	0	-	-	-	-	-	-	-				5				0
IFN-γ	OVA-induced	4	0.9	<0.001	2.75	0.17	5.32	[0.17,5.32]	0.04	-			4	2.75	0.17	5.32	2.58
	-	0	-	-	-	-	-	-	-				3				0
HIS	OVA-induced	2	0	0.49	-5.74	-7.29	-4.2	[-7.29,-4.20]	<0.001	<0.001			2	-5.74	-7.29	-4.2	1.55
	CPE-induced	1	-	-	-1.72	-3.01	-0.43	[-3.01,-0.43]	<0.001				1	-1.72	-3.01	-0.43	1.29

## Sheet: Matrix
Outcome	Subgroup	n	I2	P(het)	SMD			95%CI	P(effect)	P(between)				SMD
IgE	Serum	8	0.87	<0.001	-4.28	-6.07	-2.48	[-6.07,-2.48]	<0.001	-			28	-4.28	-6.07	-2.48	1.79
	-	0	-	-	-	-	-	-	-				27				0
OVA-IgE	Serum	5	0.78	0.001	-3.73	-5.66	-1.81	[-5.66,-1.81]	<0.001	-			26	-3.73	-5.66	-1.81	1.93
	-	0	-	-	-	-	-	-	-				25				0
Mac	Serum	1	-	-	-3.84	-6.33	-1.35	[-6.33,-1.35]	<0.001	0.33			24	-3.84	-6.33	-1.35	2.49
	BALF	3	0.87	<0.001	-2.19	-4.39	0.02	[-4.39,0.02]	0.05				23	-2.19	-4.39	0.02	2.2
Lym	Serum	1	-	-	-4.68	-7.59	-1.77	[-7.59,-1.77]	<0.001	0.36			22	-4.68	-7.59	-1.77	2.91
	BALF	3	0.87	<0.001	-2.88	-5.4	-0.36	[-5.40,-0.36]	0.03				21	-2.88	-5.4	-0.36	2.52
Neu	Serum	1	-	-	-3.14	-5.31	-0.98	[-5.31,-0.98]	<0.001	0.42			20	-3.14	-5.31	-0.98	2.17
	BALF	3	0.93	<0.001	-1.62	-4.64	1.41	[-4.64,1.41]	0.29				19	-1.62	-4.64	1.41	3.02
Eos	Serum	2	0	0.41	-8.24	-12.01	-4.47	[-12.01,-4.47]	<0.001	0.08			18	-8.24	-12.01	-4.47	3.77
	Tissue	2	0.75	0.04	-4.8	-9.38	-0.22	[-9.38,-0.22]	0.04				17	-4.8	-9.38	-0.22	4.58
	BALF	3	0.82	<0.001	-3.17	-5.43	-0.91	[-5.43,-0.91]	<0.001				16	-3.17	-5.43	-0.91	2.26
IL-4	Serum	3	0.92	<0.001	-8.25	-14.82	-1.67	[-14.82,-1.67]	0.01	0.33			15	-8.25	-14.82	-1.67	6.57
	Tissue	1	-	-	-4.12	-6.3	-2.2	[-6.03,-2.20]	<0.001				14	-4.12	-6.3	-2.2	2.18
	BALF	3	0.91	<0.001	-2.52	-6.33	1.29	[-6.33,1.29]	0.19				13	-2.52	-6.33	1.29	3.81
IL-5	Serum	2	0	0.49	-9.71	-12.98	-6.44	[-12.98,-6.44]	<0.001	0.05			12	-9.71	-12.98	-6.44	3.27
	Tissue	1	-	-	-4.26	-7.5	-1.02	[-7.50,-1.02]	0.01				11	-4.26	-7.5	-1.02	3.24
	BALF	2	0.94	<0.001	-2.83	-13.91	8.25	[-13.91,8.25]	0.62				10	-2.83	-13.91	8.25	11.08
IL-10	Tissue	3	0.91	<0.001	1.65	-3.38	6.69	[-3.38,6.69]	0.52	-			9	1.65	-3.38	6.69	5.03
	-	0	-	-	-	-	-	-	-				8				0
TNF-α	Serum	2	0	0.81	-6.26	-7.92	-4.61	[-7.92,-4.61]	<0.001	0.002			7	-6.26	-7.92	-4.61	1.66
	Tissue	2	0.82	0.02	-5.59	-14.8	3.62	[-14.80,3.62]	0.23				6	-5.59	-14.8	3.62	9.21
	BALF	2	0.93	<0.001	0.57	-2.77	3.91	[-2.77,3.91]	0.74				5	0.57	-2.77	3.91	3.34
IFN-γ	Serum	2	0.9	0.001	4.56	-4.53	13.65	[-4.53,13.65]	0.33	0.7			4	4.56	-4.53	13.65	9.09
	BALF	2	0.94	<0.001	2.55	-2.2	7.31	[-2.20,7.31]	0.29				3	2.55	-2.2	7.31	4.75
HIS	Serum	1	-	-	-1.72	-3.01	-0.43	[-3.01,-0.43]	0.009	<0.001			2	-1.72	-3.01	-0.43	1.29
	Tissue	2	0	0.49	-5.74	-7.29	-4.2	[-7.29,-4.20]	<0.001				1	-5.74	-7.29	-4.2	1.55

## Sheet: Route
Outcome	Subgroup	n	I2	P(het)	SMD			95%CI	P(effect)	P(between)				SMD
IgE	Intraperitoneal injections	6	0.9	<0.001	-4.56	-6.83	-2.28	[-6.83,-2.28]	<0.001	0.75			24	-4.56	-6.83	-2.28	2.27
	Others	2	0.64	0.09	-3.92	-7.1	-0.73	[-7.10,-0.73]	0.02				23	-3.92	-7.1	-0.73	3.18
OVA-IgE	Intraperitoneal injections	4	0.77	<0.001	-3.34	-5.03	-1.65	[-5.03,-1.65]	<0.001	0.02			22	-3.34	-5.03	-1.65	1.69
	Others	1	-	-	-16.79	-28.43	-5.16	[-28.43,-5.16]	<0.001				21	-16.79	-28.43	-5.16	11.64
Mac	Intraperitoneal injections	4	0.83	<0.001	-2.52	-4.43	-0.61	[-4.43,-0.61]	0.01	-			20	-2.52	-4.43	-0.61	1.91
	-	0	-	-	-	-	-	-	-				19				0
Lym	Intraperitoneal injections	4	0.83	<0.001	-3.24	-5.43	-1.04	[-5.43,-1.04]	<0.001	-			18	-3.24	-5.43	-1.04	2.19
	-	0	-	-	-	-	-	-	-				17				0
Neu	Intraperitoneal injections	4	0.91	<0.001	-1.96	-4.53	0.6	[-4.53,0.60]	0.13	-			16	-1.96	-4.53	0.6	2.57
	-	0	-	-	-	-	-	-	-				15				0
Eos	Intraperitoneal injections	5	0.75	<0.001	-3.48	-5.05	-1.9	[-5.05,-1.90]	<0.001	0.02			14	-3.48	-5.05	-1.9	1.57
	Others	2	0	0.41	-8.24	-12.01	-4.47	[-12.01,-4.47]	<0.001				13	-8.24	-12.01	-4.47	3.77
IL-4	Intraperitoneal injections	5	0.94	<0.001	-5.29	-9.21	-1.37	[-9.21,-1.37]	<0.001	0.49			12	-5.29	-9.21	-1.37	3.92
	Others	2	0.26	0.24	-3.77	-5.71	-1.82	[-5.71,-1.82]	<0.001				11	-3.77	-5.71	-1.82	1.94
IL-5	Intraperitoneal injections	3	0.96	<0.001	-5.46	-15.34	4.42	[-15.34,4.42]	0.28	0.93			10	-5.46	-15.34	4.42	9.88
	Others	2	0.48	0.16	-5.92	-9.92	-1.92	[-9.92,-1.92]	<0.001				9	-5.92	-9.92	-1.92	4
IL-10	Intraperitoneal injections	2	0	0.96	4.69	3.13	6.24	[3.13,6.24]	<0.001	<0.001			8	4.69	3.13	6.24	1.56
	Others	1	-	-	-5.27	-9.15	-1.39	[-9.15,-1.39]	<0.001				7	-5.27	-9.15	-1.39	3.88
TNF-α	Intraperitoneal injections	5	0.94	<0.001	-2.46	-5.38	0.45	[-5.38,0.45]	0.1	0.04			6	-2.46	-5.38	0.45	2.92
	Others	1	-	-	-11.17	-18.97	-3.36	[-18.97,-3.36]	<0.001				5	-11.17	-18.97	-3.36	7.8
IFN-γ	Intraperitoneal injections	4	0.9	<0.001	2.75	0.17	5.32	[0.17,5.32]	0.04	-			4	2.75	0.17	5.32	2.58
	-	0	-	-	-	-	-	-	-				3				0
HIS	Intraperitoneal injections	3	0.87	<0.001	-4.4	-7.48	-1.31	[-7.48,-1.31]	<0.001	-			2	-4.4	-7.48	-1.31	3.08
	-	0	-	-	-	-	-	-	-				1				0

## Sheet: Time
Outcome	Subgroup	n	I2	P(het)	SMD			95%CI	P(effect)	P(between)				SMD
IgE	<30 days	3	0.93	<0.001	-9.76	-18.41	-1.11	[-18.41,-1.11]	0.03	0.11			24	-9.76	-18.41	-1.11	8.65
	>=30 days	5	0.74	<0.001	-2.57	-3.92	-1.21	[-3.92,-1.21]	<0.001				23	-2.57	-3.92	-1.21	1.35
OVA-IgE	<30 days	3	0.83	<0.001	-6.17	-10.82	-1.52	[-10.82,-1.52]	<0.001	0.13			22	-6.17	-10.82	-1.52	4.65
	>=30 days	2	0.5	0.16	-2.39	-3.68	-1.1	[-3.68,-1.10]	<0.001				21	-2.39	-3.68	-1.1	1.29
Mac	<30 days	2	0.86	<0.001	-1.83	-5.41	1.76	[-5.41,1.76]	0.32	0.49			20	-1.83	-5.41	1.76	3.58
	>=30 days	2	0	0.36	-3.15	-4.21	-2.09	[-4.21,-2.09]	<0.001				19	-3.15	-4.21	-2.09	1.06
Lym	<30 days	2	0.84	0.01	-2.42	-6.37	1.52	[-6.37,1.52]	0.23	0.47			18	-2.42	-6.37	1.52	3.95
	>=30 days	2	0.21	0.26	-3.96	-5.38	-2.53	[-5.38,-2.53]	<0.001				17	-3.96	-5.38	-2.53	1.42
Neu	<30 days	2	0.76	0.04	-1.7	-4.17	0.77	[-4.17,0.77]	0.18	0.87			16	-1.7	-4.17	0.77	2.47
	>=30 days	2	0.97	<0.001	-2.29	-8.77	4.2	[-8.77,4.20]	0.49				15	-2.29	-8.77	4.2	6.48
Eos	<30 days	3	0.83	<0.001	-4.84	-9.76	0.08	[-9.76,0.08]	0.05	0.79			14	-4.84	-9.76	0.08	4.92
	>=30 days	4	0.57	0.07	-4.15	-5.69	-2.6	[-5.69,-2.60]	<0.001				13	-4.15	-5.69	-2.6	1.54
IL-4	<30 days	4	0	0.79	-3.8	-4.84	-2.76	[-4.84,-2.76]	<0.001	0.45			12	-3.8	-4.84	-2.76	1.04
	>=30 days	3	0.96	<0.001	-7.15	-15.76	1.46	[-15.76,1.46]	0.1				11	-7.15	-15.76	1.46	8.61
IL-5	<30 days	2	0.53	0.14	-6.07	-10.4	-1.74	[-10.40,-1.74]	<0.001	0.89			10	-6.07	-10.4	-1.74	4.33
	>=30 days	3	0.96	<0.001	-5.35	-15.08	4.38	[-15.08,4.38]	0.28				9	-5.35	-15.08	4.38	9.73
IL-10	<30 days	2	0.95	<0.001	-0.17	-9.88	9.54	[-9.88,9.54]	0.97	0.34			8	-0.17	-9.88	9.54	9.71
	>=30 days	1	-	-	4.74	2.42	7.06	[2.42,7.06]	<0.001				7	4.74	2.42	7.06	2.32
TNF-α	<30 days	1	-	-	-11.17	-18.97	-3.36	[-18.97,-3.36]	<0.001	0.04			6	-11.17	-18.97	-3.36	7.8
	>=30 days	5	0.94	<0.001	-2.46	-5.38	0.45	[-5.38,0.45]	0.1				5	-2.46	-5.38	0.45	2.92
IFN-γ	<30 days	2	0.91	0.001	4.51	-4.71	13.73	[-4.71,13.73]	0.34	0.72			4	4.51	-4.71	13.73	9.22
	>=30 days	2	0.94	<0.001	2.61	-2.02	7.23	[-2.02,7.23]	0.27				3	2.61	-2.02	7.23	4.63
HIS	<30 days	1	-	-	-6.58	-9.38	-3.78	[-9.38,-3.78]	<0.001	0.18			2	-6.58	-9.38	-3.78	2.8
	>=30 days	2	0.9	0.001	-3.49	-7.08	0.1	[-7.08,0.10]	0.06				1	-3.49	-7.08	0.1	3.59
